# Supplementary material for: More Is Not Always Better: Local Models Provide Accurate Predictions of Spectral Properties of Porphyrins
Source: Int J Mol Sci. 2022 Jan 21;23(3):1201. doi: 10.3390/ijms23031201 (PMC8835262; doi:10.3390/ijms23031201)
Supplement: Supplementary file 1 [file ijms-23-01201-s001.zip]

Archive with 2 entries (2 files):
- Supplementary_Data.pdf
- supplementary_materials.xlsx
